# Supplementary material for: The Evolution of Masturbation in Birds
Source: Ecol Evol. 2026 May 31;16(6):e73693. doi: 10.1002/ece3.73693 (PMC13240144; doi:10.1002/ece3.73693)
Supplement: Supplementary file 2 — Data S2: Bayesian stochastic modelling outputs reporting the variable, parameter, posterior mean, lower 95% CI, upper 95% CI and the p value. [file ECE3-16-e73693-s003.xlsx]

## Sheet: Sheet1
Variable	Parameter	Posterior mean	Lower 95% CI	Upper 95% CI	P
Sex	Intercept (Female)	22.35	-189.59	208.77	0.842
	Both	-246.54	-445.12	-78.42	<0.001
	Male	177.63	29.38	356.57	0.03
Captivity	Intercept (Captive)	-187.96	-515.49	49.21	0.114
	Wild	277.94	40.82	490.87	<0.001
Social condition	Intercept (Mixed species)	339.685	35.1476	674.565	0.03
	Opposite sex	0.6501	-509.679	399.904	0.972
	Same sex	-264.43	-663.238	54.4916	0.162
	Solitary	-166.604	-519.732	187.558	0.466
Rearing condition	Intercept (Parent-reared)	346.83	85.9476	638.365	0.002
	Hand-reared	-269.691	-590.758	0.7817	0.056
Life-stage	Intercept (Juvenile)	357.5	83.82	632.15	0.004
	Adult	-236.94	-620.82	21.64	0.134
Social monogamy	Intercept (No)	-36.3547	-464.345	376.078	0.892
	Yes	-203.162	-436.207	-0.1457	0.03
Lekking	Intercept (No)	-206.6	-608.9	160	0.208
	Yes	206.1	-146.2	630.5	0.236
Indiscriminate mating	Intercept (No)	-254.465	-665.65	126.168	0.134
	Yes	162.119	-7.533	375.579	0.05
Long-term pair bonds	Intercept (No)	-27.69	-334.6	268.01	0.844
	Yes	-214.96	-426.2	-21.97	0.006
