# Supplementary material for: The Evolution of Masturbation in Birds
Source: Ecol Evol. 2026 May 31;16(6):e73693. doi: 10.1002/ece3.73693 (PMC13240144; doi:10.1002/ece3.73693)
Supplement: Supplementary file 3 — Data S3: Summary of sample sizes of each species included in the analysis, along with corresponding relevant information. This includes species name, presence/absence of masturbation (Y/N), sex (M/F), number observed, wild/captive origin, group size, housing condition (housed with opposite/same sex individuals), rearing origin (hand/parent reared), age (adult/juvenile) and the source (either expert, citizen science or literature). [file ECE3-16-e73693-s001.xlsx]

## Sheet: Sheet1
Latin name	Masturbates (Y/N)	Sex	Number observed	Wild/Captive	Group size	Housing (Solitary, Same sex, Opposite sex, Both sexes)	Rearing	Adult/Juvenile	Source
Acryllium vulturinum	No	Male	0	Captive		Same sex	Hand reared	Adult	Expert
Acryllium vulturinum	No	Female	0	Captive		Same sex	Hand reared	Adult	Expert
Aegithalos caudatus	No	Male	0						Expert
Aegithalos caudatus	No	Female	0						Expert
Agapornis fischeri	Yes	Male	1	Captive	2	Opposite sex	Unknown	Adult	Literature
Agapornis nigrigenis *	No	Male	0	Captive					Expert
Agapornis nigrigenis *	No	Female	0	Captive					Expert
Agapornis personatus	Yes	Male	1	Captive	More than 1	Different species of both sexes	Unknown	Adult	Citizen Science
Agapornis personatus	Yes	Unknown	2	Captive	8	Both sexes	Hand reared	Adult	Citizen Science
Agapornis roseicollis	Yes	Female	2	Captive	1	Solitary	Unknown	Adult	Citizen Science
Agapornis roseicollis	Yes	Unknown	1	Captive	1	Solitary	Hand reared	Adult	Citizen Science
Agapornis roseicollis	Yes	Unknown	1	Captive	1	Solitary	Unknown	Adult	Citizen Science
Agapornis roseicollis	Yes	Unknown	1	Captive	1	Solitary	Hand reared	Juvenile	Citizen Science
Aix sponsa	No	Male	0	Captive					Expert
Aix sponsa	No	Female	0	Captive					Expert
Alle alle	Yes	Unknown	1	Wild				Adult	Literature
Amazona aestiva	Yes	Male	1	Captive	2	Opposite sex	Parent reared	Adult	Expert
Amazona aestiva	Yes	Female	1	Captive	1	Solitary	Unknown	Adult	Citizen Science
Amazona amazonica	No	Male	0	Captive					Expert
Amazona amazonica	No	Female	0	Captive					Expert
Amazona auropalliata	Yes	Male	1	Captive	Unknown	Unknown	Unknown	Adult	Citizen Science
Amazona auropalliata	Yes	Unknown	1	Captive	1	Solitary	Unknown	Adult	Citizen Science
Amazona barbadensis barbadensis	No	Male	0	Captive					Expert
Amazona barbadensis barbadensis	No	Female	0	Captive					Expert
Anas castanea	No	Male	0	Captive					Expert
Anas castanea	No	Female	0	Captive					Expert
Anas platalea	No	Male	0	Captive					Expert
Anas platalea	No	Female	0	Captive					Expert
Anthropoides virgo	No	Male	0	Captive					Expert
Anthropoides virgo	No	Female	0	Captive					Expert
Ara macao	Yes	Female	1	Captive	1	Solitary	Unknown	Adult	Citizen Science
Ara rubrogenys	No	Male	0	Captive					Expert
Ara rubrogenys	No	Female	0	Captive					Expert
Aratinga jendaya	Yes	Unknown	1	Captive	1	Solitary	Unknown	Juvenile	Citizen Science
Aratinga jendaya	Yes	Female	1	Captive	1	Solitary	Unknown	Adult	Citizen Science
Aratinga nenday	Yes	Female	1	Captive	Unknown	Unknown	Unknown	Adult	Citizen Science
Aratinga solstitalis	Yes	Female	1	Captive	2	Different species of opposite sex	Unknown	Adult	Citizen Science
Aratinga solstitalis	Yes	Female	1	Captive	More than 1	Different species of both sexes	Unknown	Adult	Citizen Science
Aratinga solstitalis	Yes	Unknown	1	Captive	1	Solitary	Unknown	Adult	Citizen Science
Aratinga solstitalis	Yes	Unknown	1	Captive	1	Solitary	Unknown	Juvenile	Citizen Science
Aratinga solstitalis	Yes	Male	1	Captive	1	Solitary	Unknown	Juvenile	Citizen Science
Balearica regulorum	No	Male	0	Captive					Expert
Balearica regulorum	No	Female	0	Captive					Expert
Bolborhynchus lineola	Yes	Male	2	Captive	2	Same sex	Hand reared	Adult	Citizen Science
Bubulcus ibis	No	Male	0	Captive					Expert
Bubulcus ibis	No	Female	0	Captive					Expert
Bycanistes brevis	No	Male	0	Captive					Expert
Bycanistes brevis	No	Female	0	Captive					Expert
Cacatua alba	Yes	Female	1	Captive	1	Solitary	Hand reared	Adult	Literature
Cacatua alba	Yes	Female	2	Captive	1	Solitary	Unknown	Juvenile	Expert
Cacatua alba	Yes	Male	7	Captive	1	Solitary	Hand reared	Adult	Literature
Cacatua alba	Yes	Male	1	Captive	1	Solitary	Unknown	Adult	Citizen Science
Cacatua galerita	Yes	Female	1	Captive	1	Solitary	Unknown	Adult	Literature
Cacatua galerita	Yes	Male	1	Captive	1	Solitary	Hand reared	Adult	Literature
Cacatua sanguinea	Yes	Male	1	Captive	Unknown	Unknown	Unknown	Adult	Citizen Science
Cacatua sanguinea	Yes	Male	1	Captive	1	Solitary	Unknown	Unknown	Citizen Science
Cactua moluccensis	Yes	Male	1	Captive	1	Solitary	Hand reared	Adult	Literature
Cactua moluccensis	Yes	Male	1	Wild caught, captive kept	1	Solitary	Parent reared	Adult	Literature
Callonetta leucophrys	No	Male	0	Captive					Expert
Callonetta leucophrys	No	Female	0	Captive					Expert
Cariama cristata	No	Male	0	Captive					Expert
Cariama cristata	No	Female	0	Captive					Expert
Centrocercus urophasianus	Yes	Male	Many	Wild				Adult	Literature
Centropus superciliosus	Yes	Male	1	Captive	3	Different species of both sexes	Hand reared	Adult	Expert
Chroicocephalus bulleri	Yes	Male	0	Wild				Adult	Literature
Chroicocephalus genei	Yes	Male	0	Wild				Adult	Literature
Chroicocephalus ridibundus	No	Male	0	Wild				Adult	Literature
Chroicocephalus scopulinus	Yes	Male	0	Wild				Adult	Literature
Ciconia ciconia	No	Male	0	Captive					Expert
Ciconia ciconia	No	Female	0	Captive					Expert
Columba guinea	No	Male	0	Captive					Expert
Columba guinea	No	Female	0	Captive					Expert
Columba livia domestica	Yes	Female	1	Captive	Unknown		Unknown	Adult	Citizen Science
Coracopsis vasa	No	Male	0	Captive					Expert
Coracopsis vasa	No	Female	0	Captive					Expert
Corvua brachyrhynchos	No	Male	0						Expert
Corvua brachyrhynchos	No	Female	0						Expert
Corvua corax	No	Male	0						Expert
Corvua corax	No	Female	0						Expert
Courtnix japonica	Yes	Male	1 (perhaps more)	Captive	1	Solitary	Reared with siblings	Adult	Expert
Dendrocygna viduata	No	Male	0	Captive					Expert
Dendrocygna viduata	No	Female	0	Captive					Expert
Dromaius novaehollandiae	No	Male	0	Captive					Expert
Dromaius novaehollandiae	No	Female	0	Captive					Expert
Ducula bicolor	No	Male	0	Captive					Expert
Ducula bicolor	No	Female	0	Captive					Expert
Eclectus roratus	Yes	Male	1	Captive	1	Solitary	Hand reared	Adult	Literature
Eclectus roratus	Yes	Male	1	Captive	1	Solitary	Unknown	Juvenile	Citizen Science
Eclectus roratus	Yes	Male	1	Captive	1	Solitary	Unknown	Adult	Citizen Science
Egretta garzetta	No	Male	0	Captive					Expert
Egretta garzetta	No	Female	0	Captive					Expert
Eolophus roseicapilla	Yes	Female	1	Captive	1	Solitary	Hand reared	Adult	Expert
Eolophus roseicapilla	Yes	Unknown	1	Captive	1	Solitary	Hand reared	Adult	Citizen Science
Eolophus roseicapilla	Yes	Both	2 (1 female, 1 male)	Captive	1	Solitary	Unknown	Unknown	Citizen Science
Eudocimus ruber	No	Male	0	Captive					Expert
Eudocimus ruber	No	Female	0	Captive					Expert
Falco biarmicus	Yes	Male	1	Captive	1	Solitary		Adult	Citizen Science
Forpus coelestis	Yes	Male	1	Captive	Unknown	Unknown	Unknown	Adult	Citizen Science
Forpus coelestis	Yes	Male	1	Captive	1	Solitary	Unknown	Adult	Citizen Science
Forpus conspicillatus	Yes	Male	Many	Captive				Juvenile	Literature
Forpus conspicillatus	Yes	Female	Many	Captive				Juvenile	Literature
Geronticus eremita	No	Male	0	Captive					Expert
Geronticus eremita	No	Female	0	Captive					Expert
Goura victoria	No	Male	0	Captive					Expert
Goura victoria	No	Female	0	Captive					Expert
Grus japonensis	No	Male	0	Captive					Expert
Grus japonensis	No	Female	0	Captive					Expert
Gymnorhinus cyanocephalus	No	Male	0						Expert
Gymnorhinus cyanocephalus	No	Female	0						Expert
Gyps africanus	No	Male	0	Captive					Expert
Gyps africanus	No	Female	0	Captive					Expert
Haematopus ostralegus ostralegus	No	Male	0	Wild					Expert
Haematopus ostralegus ostralegus	No	Female	0	Wild					Expert
Himantopus mexicanus	Yes	Unknown	0	Wild				Adult	Literature
Hylocichla mustelina	Yes	Male	1	Captive	2	Opposite sex	Unknown	Adult	Literature
Lonchura oryzivora *	No	Male	0	Captive					Expert
Lonchura oryzivora *	No	Female	0	Captive					Expert
Lonchura striata domestica *	No	Male	0	Captive					Expert
Lonchura striata domestica *	No	Female	0	Captive					Expert
Melopsittacus undulatus	Yes	Male	1	Captive	1	Solitary	Unknown	Adult	Expert
Melopsittacus undulatus	Yes	Male	1	Captive	2	Same sex	Parent reared	Adult	Expert
Melopsittacus undulatus	Yes	Male	1	Captive	1	Solitary	Parent reared	Adult	Expert
Melopsittacus undulatus	Yes	Male	1	Captive	1	Solitary	Hand reared	Adult	Literature
Melopsittacus undulatus	Yes	Male	1	Captive	Unknown	Unknown	Unknown	Juvenile	Citizen Science
Melopsittacus undulatus	Yes	Female	1	Captive	Unknown	Unknown	Unknown	Unknown	Citizen Science
Molothrus bonariensis	Yes	Male	1	Wild born, captive reared	1	Solitary	Initially parent reared, then hand reared	Unknown	Literature
Myiopsitta monachus	Yes	Male	2	Captive	1	Solitary	Unknown	Adult	Citizen Science
Myiopsitta monachus	Yes	Male	1	Captive	1	Solitary	Unknown	Unknown	Citizen Science
Neophema bourkii	No	Male	0	Captive					Expert
Neophema bourkii	No	Female	0	Captive					Expert
Neophema pulchella	No	Male	0	Captive					Expert
Neophema pulchella	No	Female	0	Captive					Expert
Nestor notabilis	Yes	Female	1	Captive	More than 1	Both sexes	Parent reared	Adult	Literature
Nycticorax nycticorax	No	Male	0	Captive					Expert
Nycticorax nycticorax	No	Female	0	Captive					Expert
Nymphicus hollandicus	Yes	Male	3	Captive	More than 1	Both sexes	1 hand reared, 2 parent reared	Adult	Citizen Science
Nymphicus hollandicus	Yes	Female	3	Captive	More than 1	Both sexes	1 hand reared, 2 parent reared	Adult	Citizen Science
Nymphicus hollandicus	Yes	Male	3	Captive		Solitary and some with same sex	Hand reared	Adult	Citizen Science
Nymphicus hollandicus	Yes	Female	1	Captive		Solitary and some with same sex	Hand reared	Adult	Citizen Science
Nymphicus hollandicus	Yes	Male	1	Captive	2 and 4	Female with opposite sex, male with both sexes	Hand reared	Adult	Citizen Science
Nymphicus hollandicus	Yes	Female	1	Captive	2 and 4	Female with opposite sex, male with both sexes	Hand reared	Adult	Citizen Science
Nymphicus hollandicus	Yes	Male	4	Captive	1 and more than 1	Female solitary, males same sex	Hand reared	Adult	Citizen Science
Nymphicus hollandicus	Yes	Female	1	Captive	1 and more than 1	Female solitary, males same sex	Hand reared	Adult	Citizen Science
Nymphicus hollandicus	Yes	Female	2	Wild	5		Unknown	Adult	Citizen Science
Nymphicus hollandicus	Yes	Female	2	Captive	5		Unknown	Adult	Citizen Science
Nymphicus hollandicus	Yes	Female	1	Captive	1	Solitary	Unknown	Adult	Citizen Science
Nymphicus hollandicus	Yes	Female	1	Captive	1	Solitary	Hand reared	Adult	Citizen Science
Nymphicus hollandicus	Yes	Female	Many	Captive	More than 1	Both sexes	Hand reared	Adult	Expert
Nymphicus hollandicus	Yes	Female	1	Captive	Unknown	Unknown	Unknown	Unknown	Citizen Science
Nymphicus hollandicus	Yes	Female	1	Captive	2	Opposite sex	Unknown	Adult	Citizen Science
Nymphicus hollandicus	Yes	Male	1	Wild	5		Unknown	Adult	Citizen Science
Nymphicus hollandicus	Yes	Male	1	Captive	5		Unknown	Adult	Citizen Science
Nymphicus hollandicus	Yes	Male	1	Captive	1	Solitary	Hand reared	Adult	Citizen Science
Nymphicus hollandicus	Yes	Male	1	Captive	1	Solitary	Hand reared	Adult	Citizen Science
Nymphicus hollandicus	Yes	Male	1	Captive	2	Opposite sex	Unknown	Adult	Citizen Science
Nymphicus hollandicus	Yes	Male	1	Captive	1	Solitary	Hand reared	Adult	Expert
Nymphicus hollandicus	Yes	Male	1	Captive	1	Solitary	Unknown	Adult	Citizen Science
Nymphicus hollandicus	Yes	Male	1	Captive	1	Solitary	Unknown	Juvenile	Citizen Science
Nymphicus hollandicus	Yes	Male	1	Captive	1	Solitary	Unknown	Juvenile	Citizen Science
Nymphicus hollandicus	Yes	Male	3	Captive	1	Solitary	Unknown	Adult	Citizen Science
Nymphicus hollandicus	Yes	Male	1	Captive	3	Opposite sex, different species	Unknown	Adult	Citizen Science
Nymphicus hollandicus	Yes	Male	1	Captive	1	Solitary	Hand reared	Juvenile	Citizen Science
Phaethornis superciliosus	Yes	Male	Unknown	Wild	Unknown	Unknown	Parent reared	Adult	Literature
Phalacrocorax melanoleucos	No	Male	0	Captive					Expert
Phalacrocorax melanoleucos	No	Female	0	Captive					Expert
Philetairus socius	No	Male	0						Expert
Philetairus socius	No	Female	0						Expert
Phoenicopterus chilensis	No	Male	0	Captive					Expert
Phoenicopterus chilensis	No	Female	0	Captive					Expert
Phoenicopterus chilensis	No	Male	0	Captive					Expert
Phoenicopterus chilensis	No	Female	0	Captive					Expert
Phoenicopterus chilensis	No	Male	0	Captive					Expert
Phoenicopterus chilensis	No	Female	0	Captive					Expert
Platalea alba	No	Male	0	Captive					Expert
Platalea alba	No	Female	0	Captive					Expert
Plegadis falcinellus	No	Male	0	Captive					Expert
Plegadis falcinellus	No	Female	0	Captive					Expert
Ploceus cucullatus cucullatus *	No	Male	0	Captive					Expert
Ploceus cucullatus cucullatus *	No	Female	0	Captive					Expert
Poicephalus cryptoxanthus	No	Female	0	Captive	1	Solitary	Hand reared	Adult	Citizen Science
Poicephalus meyeri	Yes	Female	1	Captive	1	Solitary	Unknown	Adult	Citizen Science
Poicephalus senegalus	Yes	Male	1	Captive	1	Solitary	Hand reared	Adult	Citizen Science
Polyplectron bicalcaratum	No	Male	0	Captive					Expert
Polyplectron bicalcaratum	No	Female	0	Captive					Expert
Prunella modularis	No	Male	0	Wild					Expert
Prunella modularis	No	Female	0	Wild					Expert
Prunella modularis	No	Male	0						Expert
Prunella modularis	No	Female	0						Expert
Psittacara erythrogenys	Yes	Male	1	Captive	Unknown	Unknown	Unknown	Juvenile	Citizen Science
Psittacula cyanocephala	No	Male	0	Captive					Expert
Psittacula cyanocephala	No	Female	0	Captive					Expert
Psittacula krameri	Yes	Male	4	Captive	1 and 3	Solitary and same sex	Hand reared	Juvenile	Citizen Science
Psittacula krameri	Yes	Male	1	Captive	1	Solitary	Unknown	Adult	Citizen Science
Psittacus erithacus	Yes	Unknown		Captive				Adult	Citizen Science
Psittacus erithacus	Yes	Female	1	Captive	1	Solitary	Unknown	Juvenile	Citizen Science
Psittacus erithacus	Yes	Male	1	Captive	1	Solitary	Hand reared	Adult	Expert
Psittacus erithacus	Yes	Unknown	1	Captive	1	Solitary	Unknown	Unknown	Citizen Science
Psittacus timneh	Yes	Female	1	Captive	1	Solitary	Unknown	Adult	Citizen Science
Pteridophora alberti	Yes	Male	1	Wild	2	Both sexes	Parent reared	Adult	Literature
Pulsatrix perspicillata	No	Male	0	Captive					Expert
Pulsatrix perspicillata	No	Female	0	Captive					Expert
Pygoscelis adeliae	Yes	Male	Many	Wild	Largest colony in world			Adult	Literature
Pyrrhura frontalis	Yes	Female	1	Captive	1	Solitary	Unknown	Adult	Citizen Science
Pyrrhura molinae	Yes	Female	1	Captive	1	Solitary	Unknown	Adult	Citizen Science
Pyrrhura molinae	Yes	Male	2	Captive	1	Solitary	Unknown	Adult	Citizen Science
Pyrrhura molinae	Yes	Unknown	1	Captive	1	Solitary	Unknown	Adult	Citizen Science
Pyrrhura molinae	Yes	Male	1	Captive	1	Solitary	Unknown	Adult	Citizen Science
Pyrrhura molinae	Yes	Female	1	Captive	1	Solitary	Unknown	Adult	Citizen Science
Quiscalus major	Yes	Male	4	Wild				Adult	Literature
Recurvirostra americana	Yes	Male	2	Wild				Adult	Literature
Recurvirostra americana	Yes	Unknown		Wild				Adult	Literature
Recurvirostra avosetta	Yes	Male		Wild				Adult	Literature
Rhea pennata pennata	No	Male	0	Captive					Expert
Rhea pennata pennata	No	Female	0	Captive					Expert
Scenopoeetes dentirostris	Yes	Male	14	Wild	More than 1	Both sexes	Parent reared	Adult	Literature
Scopus umbretta	No	Male	0	Captive					Expert
Scopus umbretta	No	Female	0	Captive					Expert
Setophaga ruticilla	Yes	Male		Captive				Adult	Literature
Spheniscus humboldti	No	Male	0	Captive					Expert
Spheniscus humboldti	No	Female	0	Captive					Expert
Strix nebulosa	No	Male	0	Captive					Expert
Strix nebulosa	No	Female	0	Captive					Expert
Strix uralensis liturata	No	Male	0	Captive					Expert
Strix uralensis liturata	No	Female	0	Captive					Expert
Taeniopygia guttata *	No	Male	0	Captive					Expert
Taeniopygia guttata *	No	Female	0	Captive					Expert
Tauraco erythrolophus	No	Male	0	Captive					Expert
Tauraco erythrolophus	No	Female	0	Captive					Expert
Threskiornis aethiopicus	No	Male	0	Captive					Expert
Threskiornis aethiopicus	No	Female	0	Captive					Expert
Tockus nasutus	No	Male	0	Captive					Expert
Tockus nasutus	No	Female	0	Captive					Expert
Tockus nasutus nasutus	No	Male	0	Captive					Expert
Tockus nasutus nasutus	No	Female	0	Captive					Expert
Trichoglossus moluccanus *	No	Male	0	Captive					Expert
Trichoglossus moluccanus *	No	Female	0	Captive					Expert
Turdus migratorius	Yes	Male	1	Wild				Adult	Literature
Uria aalge	Yes	Male	Unknown	Wild			Parened reared		Expert
Uria lomvia	Yes	Male	1	Wild	Unknown	Both sexes	Parent reared	Unknown	Expert
Vanellus chilensis cayennensis	No	Male	0	Captive					Expert
Vanellus chilensis cayennensis	No	Female	0	Captive					Expert
Vanellus vanellus	Yes	Male	1	Wild				Adult	Literature
Vultur gryphus	Yes	Male	1	Captive	2	Opposite sex	Parent reared	Adult	Expert

## Sheet: Sheet2
Psittcaciformes	Cockatiel	Nymphicus hollandicus	Yes	Male	3	Captive	More than 1	Both sexes	1 hand reared, 2 parent reared	Adult	Citizen Science
Psittcaciformes	Cockatiel	Nymphicus hollandicus	Yes	Female	3	Captive	More than 1	Both sexes	1 hand reared, 2 parent reared	Adult	Citizen Science
Psittcaciformes	Cockatiel	Nymphicus hollandicus	Yes	Male	3	Captive		Solitary and some with same sex	Hand reared	Adult	Citizen Science
Psittcaciformes	Cockatiel	Nymphicus hollandicus	Yes	Female	1	Captive		Solitary and some with same sex	Hand reared	Adult	Citizen Science
Psittcaciformes	Cockatiel	Nymphicus hollandicus	Yes	Male	1	Captive	2 and 4	Female with opposite sex, male with both sexes	Hand reared	Adult	Citizen Science
Psittcaciformes	Cockatiel	Nymphicus hollandicus	Yes	Female	1	Captive	2 and 4	Female with opposite sex, male with both sexes	Hand reared	Adult	Citizen Science
Psittcaciformes	Cockatiel	Nymphicus hollandicus	Yes	Male	4	Captive	1 and more than 1	Female solitary, males same sex	Hand reared	Adult	Citizen Science
Psittcaciformes	Cockatiel	Nymphicus hollandicus	Yes	Female	1	Captive	1 and more than 1	Female solitary, males same sex	Hand reared	Adult	Citizen Science
Psittcaciformes	Cockatiel	Nymphicus hollandicus	Yes	Female	2	Wild	5		Unknown	Adult	Citizen Science
Psittcaciformes	Cockatiel	Nymphicus hollandicus	Yes	Female	2	Captive	5		Unknown	Adult	Citizen Science
Psittcaciformes	Cockatiel	Nymphicus hollandicus	Yes	Female	1	Captive	1	Solitary	Unknown	Adult	Citizen Science
Psittcaciformes	Cockatiel	Nymphicus hollandicus	Yes	Female	1	Captive	1	Solitary	Hand reared	Adult	Citizen Science
Psittcaciformes	Cockatiel	Nymphicus hollandicus	Yes	Female	Many	Captive	More than 1	Both sexes	Hand reared	Adult	Expert
Psittcaciformes	Cockatiel	Nymphicus hollandicus	Yes	Female	1	Captive	Unknown	Unknown	Unknown	Unknown	Citizen Science
Psittcaciformes	Cockatiel	Nymphicus hollandicus	Yes	Female	1	Captive	2	Opposite sex	Unknown	Adult	Citizen Science
Psittcaciformes	Cockatiel	Nymphicus hollandicus	Yes	Male	1	Wild	5		Unknown	Adult	Citizen Science
Psittcaciformes	Cockatiel	Nymphicus hollandicus	Yes	Male	1	Captive	5		Unknown	Adult	Citizen Science
Psittcaciformes	cockatiel	Nymphicus hollandicus	Yes	Male	1	Captive	1	Solitary	Hand reared	Adult	Citizen Science
Psittcaciformes	Cockatiel	Nymphicus hollandicus	Yes	Male	1	Captive	1	Solitary	Hand reared	Adult	Citizen Science
Psittcaciformes	Cockatiel	Nymphicus hollandicus	Yes	Male	1	Captive	2	Opposite sex	Unknown	Adult	Citizen Science
Psittcaciformes	cockatiel	Nymphicus hollandicus	Yes	Male	1	Captive	1	Solitary	Hand reared	Adult	Expert
Psittcaciformes	Cockatiel	Nymphicus hollandicus	Yes	Male	1	Captive	1	Solitary	Unknown	Adult	Citizen Science
Psittcaciformes	Cockatiel	Nymphicus hollandicus	Yes	Male	1	Captive	1	Solitary	Unknown	Juvenile	Citizen Science
Psittcaciformes	Cockatiel	Nymphicus hollandicus	Yes	Male	1	Captive	1	Solitary	Unknown	Juvenile	Citizen Science
Psittcaciformes	Cockatiel	Nymphicus hollandicus	Yes	Male	3	Captive	1	Solitary	Unknown	Adult	Citizen Science
Psittcaciformes	Cockatiel	Nymphicus hollandicus	Yes	Male	1	Captive	3	Opposite sex, different species	Unknown	Adult	Citizen Science
Psittcaciformes	Cockatiel	Nymphicus hollandicus	Yes	Male	1	Captive	1	Solitary	Hand reared	Juvenile	Citizen Science
